# Supplementary material for: Construction and Validation of a Novel Ferroptosis-Related lncRNA Signature to Predict Prognosis in Colorectal Cancer Patients
Source: Front Genet. 2021 Oct 28;12:709329. doi: 10.3389/fgene.2021.709329 (PMC8581609; doi:10.3389/fgene.2021.709329)
Supplement: Supplementary file 1 [file Table2.XLSX]

## Sheet: Sheet1
			Supplementary Table 1. The relationship of CRC patients clinical feature and the DE-FLs model in validation set.
					Expression
				Total	High	Low	P_value
				(n=174)	(n=92)	(n=82)
			Gender
			female	75 (43.1 %)	40 (43.5 %)	35 (42.7 %)	1
			male	99 (56.9 %)	52 (56.5 %)	47 (57.3 %)
			Age (years)				1
			>= 60	131 (75.3 %)	69 (75.0 %)	62 (75.6 %)
			< 60	43 (24.7 %)	23 (25.0 %)	20 (24.4 %)
			Pathologic stage				0.798
			stage_Ⅰ	27 (15.5 %)	16 (17.4 %)	11(13.4 %)
			stage_Ⅱ	64 (36.8 %)	32 (34.8 %)	32 (39.0 %)
			stage_Ⅲ	51 (29.3 %)	25 (27.2 %)	26 (31.7 %)
			stage_Ⅳ	26 (14.9 %)	15 (16.3 %)	11 (13.4 %)
			unknown	6 (3.4 %)	4 (4.3 %)	2 (2.4 %)
			T stage
			T1	3 (1.7 %)	2 (2.2 %)	1 (1.2%)	0.766
			T2	29 (16.7 %)	17 (18.5 %)	12 (14.6 %)
			T3	121(69.5 %)	61 (66.3 %)	60 (73.2 %)
			T4	20 (11.5 %)	11 (12.0 %)	9 (11%)
			unknown	1 (0.6 %)	1 (1.1 %)	0 (0 %)
			M stage				0.599
			M0	123 ( 70.7 %)	65 (70.7 %)	58 (70.7 %)
			M1	26 (14.9 %)	15 (16.3%)	11 (13.4 %)
			MX	21 (12.1 %)	9 (9.8%)	12 (14.6 %)
			unknown	4 (2.3 %)	3 (3.3 %)	1 (1.2 %)
			N stage				0.677
			N0	97 (55.7 %)	52 (56.5 %)	45 (54.9 %)
			N1	44 (25.3 %)	21 (22.8 %)	23 (28.0 %)
			N2	31 (17.8 %)	17 (18.5 %)	14 (17.1 %)
			NX	1 (0.6 %)	1 (1.1 %)	0 (0 %)
			unknown	1 (0.6 %)	1 (1.1 %)	0 (0 %)
