# Supplementary material for: Construction and Validation of a Novel Ferroptosis-Related lncRNA Signature to Predict Prognosis in Colorectal Cancer Patients
Source: Front Genet. 2021 Oct 28;12:709329. doi: 10.3389/fgene.2021.709329 (PMC8581609; doi:10.3389/fgene.2021.709329)
Supplement: Supplementary file 2 [file DataSheet3.CSV]

lnc	mRNAs	cor	p.value
AC016027.1	PEX26	0.883942848	1.06E-223
AC016027.1	SLC51B	0.877373697	3.48E-216
AC016027.1	TMEM236	0.876641594	2.25E-215
AC016027.1	CA4	0.874988895	1.46E-213
AC016027.1	SLC26A3	0.871272349	1.40E-209
AC016027.1	PHLPP2	0.856260876	1.12E-194
AC016027.1	CHP2	0.854014119	1.36E-192
AC016027.1	CEACAM7	0.85274886	1.97E-191
AC016027.1	APPL2	0.850021844	5.68E-189
AC016027.1	LRRC19	0.849321269	2.39E-188
AC016027.1	CA2	0.849280663	2.60E-188
AC016027.1	GUCA2A	0.844993747	1.46E-184
AC016027.1	TMIGD1	0.842444959	2.19E-182
AC016027.1	PKIB	0.842212618	3.45E-182
AC016027.1	HHLA2	0.83701306	7.12E-178
AC016027.1	TMEM37	0.83687977	9.14E-178
AC016027.1	RETSAT	0.835761156	7.39E-177
AC016027.1	CDKN2B	0.835050624	2.76E-176
AC016027.1	TRPM6	0.834594541	6.42E-176
AC016027.1	SULT1A2	0.832961756	1.29E-174
AC016027.1	C2orf88	0.830241733	1.77E-172
AC016027.1	UGP2	0.829524128	6.41E-172
AC016027.1	SLC22A5	0.823578718	2.14E-167
AC016027.1	SMPDL3A	0.82350435	2.43E-167
AC016027.1	NAAA	0.821774741	4.67E-166
AC016027.1	SLC4A4	0.81937633	2.67E-164
AC016027.1	SLC17A4	0.81716981	1.05E-162
AC016027.1	TMEM82	0.811112676	1.93E-158
AC016027.1	SLC26A2	0.809522122	2.40E-157
AC016027.1	EDN3	0.806003051	5.83E-155
AC016027.1	TEX11	0.805775638	8.29E-155
AC016027.1	UGT1A10	0.803534375	2.57E-153
AC016027.1	CLDN23	0.802160822	2.07E-152
AC016027.1	CLCA4	0.80119796	8.82E-152
AC016027.1	AHCYL2	0.800735739	1.76E-151
AC016027.1	ENTPD5	0.799183352	1.79E-150
AC016027.1	SEMA6D	0.796987773	4.57E-149
AC016027.1	BMP3	0.796042311	1.82E-148
AC016027.1	LYPD8	0.793277936	9.99E-147
AC016027.1	PLAC8	0.792321294	3.94E-146
AC016027.1	DHRS11	0.788324341	1.12E-143
AC016027.1	OTOP2	0.786337299	1.78E-142
AC016027.1	TP53INP2	0.781332662	1.65E-139
AC016027.1	BEST4	0.780299674	6.61E-139
AC016027.1	UGT1A8	0.778573644	6.61E-138
AC016027.1	SLC30A10	0.778309787	9.38E-138
AC016027.1	GUCA2B	0.778278876	9.77E-138
AC016027.1	HSD17B2	0.776731641	7.54E-137
AC016027.1	DAO	0.77626138	1.40E-136
AC016027.1	PLCD1	0.776186729	1.54E-136
AC016027.1	LDHD	0.775292417	4.97E-136
AC016027.1	MIER3	0.774129016	2.26E-135
AC016027.1	USP2	0.772390316	2.13E-134
AC016027.1	NR3C2	0.771464136	7.00E-134
AC016027.1	FUCA1	0.7711471	1.05E-133
AC016027.1	SLC25A34	0.770743012	1.76E-133
AC016027.1	ADH1C	0.768633186	2.56E-132
AC016027.1	AQP8	0.768395325	3.45E-132
AC016027.1	WSCD1	0.767972876	5.87E-132
AC016027.1	ACOX1	0.76692099	2.20E-131
AC016027.1	GDPD2	0.765844389	8.42E-131
AC016027.1	FAM47E-STBD1	0.763254886	2.07E-129
AC016027.1	TMCC3	0.762801979	3.60E-129
AC016027.1	GNA11	0.761069811	2.98E-128
AC016027.1	BTNL3	0.760633248	5.07E-128
AC016027.1	CASP7	0.759932952	1.18E-127
AC016027.1	ETFDH	0.755951522	1.39E-125
AC016027.1	PBLD	0.754250705	1.03E-124
AC016027.1	C11orf86	0.754231448	1.05E-124
AC016027.1	TMEM72	0.753457335	2.62E-124
AC016027.1	C1orf210	0.753083289	4.05E-124
AC016027.1	WDR78	0.753060413	4.16E-124
AC016027.1	SPPL2A	0.752808823	5.58E-124
AC016027.1	SDCBP2	0.752637875	6.81E-124
AC016027.1	TAT	0.752059046	1.34E-123
AC016027.1	TSPAN1	0.747933332	1.55E-121
AC016027.1	PTPRH	0.747390625	2.87E-121
AC016027.1	PADI2	0.747097648	4.01E-121
AC016027.1	BTNL8	0.746929846	4.85E-121
AC016027.1	GRAMD3	0.746686322	6.39E-121
AC016027.1	PDCD4	0.745696829	1.96E-120
AC016027.1	TSPAN7	0.745589002	2.21E-120
AC016027.1	SULT1B1	0.74504985	4.05E-120
AC016027.1	C1orf177	0.744228417	1.02E-119
AC016027.1	C1orf115	0.742998996	4.03E-119
AC016027.1	FMO4	0.742401075	7.84E-119
AC016027.1	SLC36A1	0.742374693	8.07E-119
AC016027.1	TRANK1	0.742222582	9.56E-119
AC016027.1	TTC22	0.740797914	4.62E-118
AC016027.1	TDP2	0.738820488	4.05E-117
AC016027.1	ABHD3	0.73753275	1.65E-116
AC016027.1	CEACAM1	0.735950687	9.14E-116
AC016027.1	GLRA4	0.734068316	6.91E-115
AC016027.1	RMDN2	0.732753664	2.81E-114
AC016027.1	MS4A12	0.732589539	3.34E-114
AC016027.1	MARVELD3	0.731850396	7.31E-114
AC016027.1	TUBAL3	0.730704877	2.45E-113
AC016027.1	MXI1	0.728864896	1.69E-112
AC016027.1	B3GALT1	0.728537759	2.38E-112
AC016027.1	MOGAT2	0.728369009	2.84E-112
AC016027.1	HSD11B2	0.727984673	4.23E-112
AC016027.1	KRT20	0.727334294	8.32E-112
AC016027.1	CDC14A	0.724256255	1.98E-110
AC016027.1	TMEM171	0.72384005	3.04E-110
AC016027.1	ACADS	0.723447536	4.53E-110
AC016027.1	NR5A2	0.722947864	7.54E-110
AC016027.1	ITM2C	0.722560016	1.12E-109
AC016027.1	AKR1B10	0.722140128	1.71E-109
AC016027.1	SLC51A	0.721603726	2.95E-109
AC016027.1	GLTP	0.721095193	4.93E-109
AC016027.1	IL6R	0.720781612	6.76E-109
AC016027.1	FABP1	0.719676325	2.06E-108
AC016027.1	SLC25A20	0.718044973	1.05E-107
AC016027.1	C5orf30	0.71535431	1.51E-106
AC016027.1	CNNM4	0.713691001	7.71E-106
AC016027.1	RNF152	0.71357096	8.66E-106
AC016027.1	PDE6A	0.713000219	1.51E-105
AC016027.1	PLCE1	0.712666955	2.09E-105
AC016027.1	ADTRP	0.710773253	1.31E-104
AC016027.1	SEPP1	0.710067263	2.59E-104
AC016027.1	LINC02038	0.708758523	9.09E-104
AC016027.1	LGALS4	0.708198019	1.55E-103
AC016027.1	SCIN	0.707648049	2.62E-103
AC016027.1	ABCG2	0.705066808	3.03E-102
AC016027.1	MALL	0.703822756	9.74E-102
AC016027.1	DHRS9	0.701369686	9.60E-101
AC016027.1	GCNT2	0.700688375	1.80E-100
AC016027.1	KLF4	0.699617192	4.85E-100
AC016027.1	AMPD1	0.699127541	7.61E-100
AC016027.1	CDHR5	0.697027611	5.20E-99
AC016027.1	PRDX6	0.695092661	3.01E-98
AC016027.1	SLC9A3	0.694005112	8.02E-98
AC016027.1	PRKG2	0.693278869	1.54E-97
AC016027.1	ZZEF1	0.693110215	1.79E-97
AC016027.1	HPGD	0.692299304	3.70E-97
AC016027.1	ACAA2	0.691865612	5.45E-97
AC016027.1	METTL7A	0.691643456	6.65E-97
AC016027.1	PXMP2	0.690381021	2.04E-96
AC016027.1	PPAP2A	0.690045496	2.75E-96
AC016027.1	BCAS1	0.689890031	3.15E-96
AC016027.1	AOC1	0.689831719	3.32E-96
AC016027.1	CHP1	0.689236374	5.62E-96
AC016027.1	RDH5	0.688951616	7.23E-96
AC016027.1	GPD1L	0.688941001	7.29E-96
AC016027.1	CPT2	0.688536705	1.04E-95
AC016027.1	PAPSS2	0.688012377	1.65E-95
AC016027.1	CD177	0.687362406	2.92E-95
AC016027.1	PLS1	0.685537011	1.44E-94
AC016027.1	GPT	0.685523693	1.45E-94
AC016027.1	ADAMDEC1	0.684554614	3.37E-94
AC016027.1	LRRC1	0.6840051	5.41E-94
AC016027.1	C4orf19	0.683391923	9.19E-94
AC016027.1	VSTM2A	0.682991885	1.30E-93
AC016027.1	GPA33	0.682692124	1.68E-93
AC016027.1	SMPD1	0.682672588	1.71E-93
AC016027.1	TST	0.682474823	2.02E-93
AC016027.1	CNNM2	0.681703901	3.92E-93
AC016027.1	CLIC5	0.680821506	8.33E-93
AC016027.1	HRCT1	0.680792872	8.53E-93
AC016027.1	TRPV3	0.678753673	4.82E-92
AC016027.1	LRRN2	0.678132521	8.15E-92
AC016027.1	MOB3B	0.677815724	1.06E-91
AC016027.1	C15orf48	0.676479866	3.27E-91
AC016027.1	ENPP6	0.676292581	3.83E-91
AC016027.1	PP7080	0.676173439	4.23E-91
AC016027.1	FMO5	0.675986208	4.95E-91
AC016027.1	TLR3	0.674955919	1.17E-90
AC016027.1	CA12	0.673054805	5.67E-90
AC016027.1	CA7	0.673040923	5.74E-90
AC016027.1	TRHDE	0.672868989	6.61E-90
AC016027.1	ZBTB7B	0.671873608	1.50E-89
AC016027.1	CWH43	0.67133979	2.33E-89
AC016027.1	SPIB	0.670294144	5.49E-89
AC016027.1	SMIM6	0.670113259	6.37E-89
AC016027.1	LRRC66	0.67010682	6.40E-89
AC016027.1	DHDDS	0.669898928	7.59E-89
AC016027.1	CA1	0.669829218	8.03E-89
AC016027.1	SECTM1	0.669441285	1.10E-88
AC016027.1	OTOP3	0.669309256	1.23E-88
AC016027.1	SULT1A1	0.668497026	2.38E-88
AC016027.1	FBLIM1	0.667466718	5.48E-88
AC016027.1	EPB41L4B	0.666569077	1.13E-87
AC016027.1	ZG16	0.666473259	1.22E-87
AC016027.1	PDE8A	0.666442481	1.25E-87
AC016027.1	PAQR5	0.665542567	2.59E-87
AC016027.1	SGK2	0.664176541	7.73E-87
AC016027.1	ANK3	0.663016698	1.95E-86
AC016027.1	SRI	0.662466193	3.02E-86
AC016027.1	MT1M	0.661721255	5.44E-86
AC016027.1	TNFRSF17	0.660979296	9.78E-86
AC016027.1	TMEM253	0.660546291	1.38E-85
AC016027.1	RBM47	0.659477831	3.19E-85
AC016027.1	RIOK3	0.659211003	3.93E-85
AC016027.1	OPN3	0.658872152	5.13E-85
AC016027.1	SLC25A23	0.658106388	9.33E-85
AC016027.1	MEP1A	0.657853499	1.14E-84
AC016027.1	ISX	0.657446314	1.56E-84
AC016027.1	CCDC68	0.657320806	1.72E-84
AC016027.1	MGLL	0.657005426	2.20E-84
AC016027.1	CGN	0.65668335	2.82E-84
AC016027.1	RUNDC3B	0.656614936	2.98E-84
AC016027.1	SEMA6A	0.655718266	5.96E-84
AC016027.1	ZNF575	0.654491827	1.54E-83
AC016027.1	AGPAT9	0.653984199	2.27E-83
AC016027.1	AP3S2	0.653516934	3.25E-83
AC016027.1	PAG1	0.652953831	5.00E-83
AC016027.1	CES2	0.652791869	5.66E-83
AC016027.1	CCNYL1	0.652344697	7.97E-83
AC016027.1	LITAF	0.649271804	8.21E-82
AC016027.1	MXD1	0.649072804	9.54E-82
AC016027.1	KIAA0513	0.647656499	2.77E-81
AC016027.1	SLCO4C1	0.647609811	2.87E-81
AC016027.1	GGT6	0.647294361	3.63E-81
AC016027.1	PLCL2	0.647110953	4.17E-81
AC016027.1	CD163L1	0.645099378	1.87E-80
AC016027.1	CIPC	0.644344091	3.27E-80
AC016027.1	SLC2A13	0.644318365	3.33E-80
AC016027.1	JOSD1	0.641847599	2.06E-79
AC016027.1	MT1F	0.641207883	3.29E-79
AC016027.1	NBPF1	0.639984081	8.05E-79
AC016027.1	P2RY1	0.639776874	9.37E-79
AC016027.1	NXPE4	0.639739946	9.62E-79
AC016027.1	KHDRBS2	0.638906815	1.76E-78
AC016027.1	B4GALNT2	0.637451969	5.06E-78
AC016027.1	GPR15	0.636887637	7.59E-78
AC016027.1	ZER1	0.636809106	8.04E-78
AC016027.1	HIGD1A	0.635961208	1.48E-77
AC016027.1	ENDOD1	0.635708099	1.77E-77
AC016027.1	MYPN	0.634682755	3.70E-77
AC016027.1	FAM135B	0.634436088	4.41E-77
AC016027.1	UGT2B17	0.633538398	8.36E-77
AC016027.1	SCNN1B	0.633232689	1.04E-76
AC016027.1	CPM	0.631509962	3.52E-76
AC016027.1	ARHGAP44	0.631170591	4.48E-76
AC016027.1	CES3	0.630637729	6.52E-76
AC016027.1	VIPR1	0.630113678	9.42E-76
AC016027.1	MT1G	0.629872637	1.12E-75
AC016027.1	SLCO2A1	0.629868409	1.12E-75
AC016027.1	C7orf31	0.626907131	8.85E-75
AC016027.1	ATP8B1	0.626599206	1.10E-74
AC016027.1	P2RX4	0.626589158	1.10E-74
AC016027.1	SLC44A4	0.626506105	1.17E-74
AC016027.1	RBKS	0.624320144	5.29E-74
AC016027.1	GDPD3	0.624225963	5.65E-74
AC016027.1	DNASE1L3	0.623559795	8.93E-74
AC016027.1	GFRA2	0.623512325	9.22E-74
AC016027.1	EPB41L3	0.622539266	1.80E-73
AC016027.1	APOBEC3B	0.62110859	4.76E-73
AC016027.1	SCARA5	0.619829416	1.13E-72
AC016027.1	B3GNT8	0.619684643	1.25E-72
AC016027.1	VSIG2	0.61937058	1.55E-72
AC016027.1	MTM1	0.618071415	3.72E-72
AC016027.1	UGDH	0.617483985	5.51E-72
AC016027.1	ANO10	0.616250604	1.26E-71
AC016027.1	HPGDS	0.616219347	1.29E-71
AC016027.1	IGJ	0.616069397	1.42E-71
AC016027.1	B3GALT4	0.614703115	3.53E-71
AC016027.1	PACSIN2	0.613999997	5.63E-71
AC016027.1	SIAE	0.613811802	6.38E-71
AC016027.1	IL10RB	0.613230485	9.38E-71
AC016027.1	DMRTA1	0.612800725	1.25E-70
AC016027.1	TLCD2	0.612719715	1.31E-70
AC016027.1	SLC35D1	0.611707143	2.56E-70
AC016027.1	MICALCL	0.610367838	6.16E-70
AC016027.1	PEX11A	0.609866627	8.55E-70
AC016027.1	POLD4	0.609696986	9.55E-70
AC016027.1	CNTFR	0.60844094	2.17E-69
AC016027.1	SPECC1L	0.608230331	2.48E-69
AC016027.1	PINK1	0.607818589	3.24E-69
AC016027.1	CCDC152	0.607517683	3.94E-69
AC016027.1	MMP28	0.605991102	1.06E-68
AC016027.1	CCL15-CCL14	0.605577541	1.38E-68
AC016027.1	MYO1A	0.605374956	1.57E-68
AC016027.1	SLC41A2	0.605228892	1.73E-68
AC016027.1	ABCB11	0.604745622	2.35E-68
AC016027.1	GLP2R	0.604341938	3.05E-68
AC016027.1	PRKACB	0.60433227	3.07E-68
AC016027.1	FSIP2	0.604315547	3.10E-68
AC016027.1	PPP1R14D	0.604297108	3.14E-68
AC016027.1	CAPN5	0.60375835	4.43E-68
AC016027.1	PAFAH2	0.603470196	5.32E-68
AC016027.1	KIAA1211	0.603392982	5.59E-68
AC016027.1	SUGCT	0.602787992	8.22E-68
AC016027.1	PGM1	0.602784057	8.24E-68
AC016027.1	TMEM220	0.602250338	1.16E-67
AC016027.1	TNFRSF13B	0.601686632	1.66E-67
AC016027.1	ACVRL1	0.601434192	1.94E-67
AC016027.1	TMEM127	0.60004836	4.67E-67
AC016027.1	BMP5	0.599227653	7.83E-67
AC016027.1	ETHE1	0.59847843	1.25E-66
AC016027.1	MAOA	0.59745914	2.37E-66
AC016027.1	PDE9A	0.597356857	2.53E-66
AC016027.1	STPG1	0.595951808	6.07E-66
AC016027.1	MGAT4A	0.595119768	1.02E-65
AC016027.1	CLDN7	0.594857135	1.20E-65
AC016027.1	CPT1A	0.594532635	1.46E-65
AC016027.1	F2RL1	0.594092302	1.92E-65
AC016027.1	CMBL	0.593970589	2.07E-65
AC016027.1	EIF4E3	0.593645348	2.53E-65
AC016027.1	PPP2R3A	0.593280237	3.17E-65
AC016027.1	LRRC75A	0.591755279	8.10E-65
AC016027.1	CCL28	0.590521975	1.72E-64
AC016027.1	TMPRSS2	0.589904197	2.51E-64
AC016027.1	NEURL1B	0.589778571	2.71E-64
AC016027.1	SCAMP2	0.589602136	3.01E-64
AC016027.1	TESK2	0.588174979	7.16E-64
AC016027.1	ACKR2	0.587984884	8.04E-64
AC016027.1	KIAA1161	0.587818955	8.89E-64
AC016027.1	GNG12	0.58766822	9.73E-64
AC016027.1	SMIM14	0.58760729	1.01E-63
AC016027.1	SQRDL	0.587446299	1.11E-63
AC016027.1	ABCD3	0.586989163	1.47E-63
AC016027.1	SLC16A9	0.586258882	2.28E-63
AC016027.1	RHOU	0.585865523	2.88E-63
AC016027.1	TNFSF10	0.585826621	2.95E-63
AC016027.1	IGSF9	0.585651968	3.28E-63
AC016027.1	PLCD3	0.585120888	4.50E-63
AC016027.1	CLCN2	0.584874358	5.22E-63
AC016027.1	HSD17B11	0.584520756	6.45E-63
AC016027.1	PIP5K1B	0.583397046	1.26E-62
AC016027.1	ARHGEF18	0.583352059	1.29E-62
AC016027.1	TEF	0.58271858	1.89E-62
AC016027.1	ARL14	0.582104358	2.72E-62
AC016027.1	SLC9A1	0.581667075	3.52E-62
AC016027.1	DHRS7C	0.58157461	3.72E-62
AC016027.1	TRIM36	0.580711678	6.18E-62
AC016027.1	ABHD5	0.57991978	9.86E-62
AC016027.1	SLC35G1	0.579601731	1.19E-61
AC016027.1	SUCLG2	0.579578363	1.20E-61
AC016027.1	PRR5L	0.579047403	1.65E-61
AC016027.1	PCSK5	0.577925171	3.17E-61
AC016027.1	PDCD6IP	0.577569052	3.91E-61
AC016027.1	SGK1	0.577372978	4.38E-61
AC016027.1	ASAP3	0.576655581	6.65E-61
AC016027.1	UNC5C	0.576494957	7.30E-61
AC016027.1	8-Mar	0.57529588	1.46E-60
AC016027.1	PIGZ	0.574456518	2.38E-60
AC016027.1	CLEC9A	0.574235387	2.70E-60
AC016027.1	BMP2	0.573834109	3.40E-60
AC016027.1	NIPAL1	0.573316866	4.58E-60
AC016027.1	RIMKLA	0.572378525	7.85E-60
AC016027.1	RAVER2	0.57212152	9.09E-60
AC016027.1	IGSF3	0.571531626	1.27E-59
AC016027.1	DSC2	0.571420336	1.36E-59
AC016027.1	DISP2	0.570724484	2.02E-59
AC016027.1	PAQR8	0.570380349	2.46E-59
AC016027.1	TMEM56	0.569448865	4.17E-59
AC016027.1	SLC30A4	0.568741066	6.23E-59
AC016027.1	HADHA	0.568473418	7.24E-59
AC016027.1	CYB561A3	0.568401498	7.54E-59
AC016027.1	BEST2	0.568304604	7.97E-59
AC016027.1	CPNE8	0.568265382	8.15E-59
AC016027.1	FLVCR2	0.568206955	8.42E-59
AC016027.1	SLC20A1	0.566146617	2.69E-58
AC016027.1	WASL	0.565532035	3.79E-58
AC016027.1	GPR37L1	0.564915906	5.35E-58
AC016027.1	TMEM45B	0.564915593	5.35E-58
AC016027.1	ABCA8	0.560178537	7.38E-57
AC016027.1	XDH	0.559725235	9.46E-57
AC016027.1	PARM1	0.558317209	2.05E-56
AC016027.1	CPNE5	0.557892334	2.58E-56
AC016027.1	RP13-672B3.2	0.557866195	2.62E-56
AC016027.1	CLMN	0.557371103	3.43E-56
AC016027.1	SCP2	0.557010493	4.17E-56
AC016027.1	CAB39	0.556601511	5.21E-56
AC016027.1	LIMA1	0.556249472	6.30E-56
AC016027.1	CD160	0.555641906	8.76E-56
AC016027.1	VILL	0.555206229	1.11E-55
AC016027.1	MYZAP	0.554311324	1.80E-55
AC016027.1	CASP5	0.554106365	2.01E-55
AC016027.1	APOBR	0.553687418	2.51E-55
AC016027.1	CAMK2N1	0.553126943	3.40E-55
AC016027.1	CHAD	0.552854093	3.93E-55
AC016027.1	PTPN21	0.5523719	5.09E-55
AC016027.1	MFSD11	0.552311677	5.26E-55
AC016027.1	TJP3	0.551656478	7.46E-55
AC016027.1	SCGN	0.55082499	1.16E-54
AC016027.1	CPEB3	0.55037522	1.48E-54
AC016027.1	STYK1	0.549599912	2.23E-54
AC016027.1	LPCAT3	0.549581805	2.25E-54
AC016027.1	KAT2B	0.549411029	2.46E-54
AC016027.1	KCNE2	0.548434339	4.13E-54
AC016027.1	GALNT12	0.548368202	4.27E-54
AC016027.1	MPC1	0.548302715	4.42E-54
AC016027.1	ACSF2	0.548119169	4.87E-54
AC016027.1	SOWAHB	0.547713721	6.04E-54
AC016027.1	RNF185	0.546006168	1.48E-53
AC016027.1	B3GALT5	0.545478866	1.95E-53
AC016027.1	HTR4	0.545263486	2.18E-53
AC016027.1	ATP1B3	0.544346634	3.52E-53
AC016027.1	MYO1D	0.544157535	3.89E-53
AC016027.1	SLC9A2	0.542420489	9.57E-53
AC016027.1	SH3BGRL2	0.541920824	1.24E-52
AC016027.1	LPHN3	0.541510438	1.53E-52
AC016027.1	SLC9A3R1	0.541412825	1.61E-52
AC016027.1	ACSS2	0.541232221	1.77E-52
AC016027.1	SLC17A1	0.540384179	2.74E-52
AC016027.1	PTGDR2	0.540339232	2.80E-52
AC016027.1	RNASEL	0.53858462	6.88E-52
AC016027.1	CLEC3B	0.538353594	7.74E-52
AC016027.1	VDR	0.53795653	9.48E-52
AC016027.1	TMEM59	0.537404426	1.26E-51
AC016027.1	RIPK3	0.537275568	1.34E-51
AC016027.1	MIER1	0.536794283	1.71E-51
AC016027.1	NAT2	0.536711427	1.79E-51
AC016027.1	TMEM100	0.536000771	2.56E-51
AC016027.1	LGR4	0.535433362	3.41E-51
AC016027.1	GCNT3	0.53394269	7.24E-51
AC016027.1	LGALS3	0.532599948	1.42E-50
AC016027.1	TMEM131	0.532588108	1.43E-50
AC016027.1	C2CD2L	0.532495173	1.50E-50
AC016027.1	UGT2A3	0.532246706	1.69E-50
AC016027.1	NPY2R	0.532174814	1.76E-50
AC016027.1	SH2D7	0.53201392	1.90E-50
AC016027.1	TP53I3	0.531906137	2.01E-50
AC016027.1	ACAT1	0.53142021	2.56E-50
AC016027.1	KLB	0.531265862	2.77E-50
AC016027.1	ZBTB7C	0.531059533	3.07E-50
AC016027.1	FXYD3	0.530714589	3.64E-50
AC016027.1	SLC1A1	0.530358285	4.35E-50
AC016027.1	CAPN2	0.529252277	7.52E-50
AC016027.1	SESN2	0.529185896	7.77E-50
AC016027.1	SYNPO	0.528972894	8.64E-50
AC016027.1	BCAR3	0.528551456	1.06E-49
AC016027.1	ACO2	0.528221076	1.25E-49
AC016027.1	UGT2B15	0.527497745	1.79E-49
AC016027.1	CTSS	0.52730511	1.97E-49
AC016027.1	PLEKHA7	0.526528128	2.88E-49
AC016027.1	HAPLN1	0.52641164	3.05E-49
AC016027.1	MPND	0.526322958	3.19E-49
AC016027.1	LGALS9C	0.525279579	5.31E-49
AC016027.1	CROT	0.524742641	6.90E-49
AC016027.1	RILP	0.5238154	1.08E-48
AC016027.1	CCL15	0.523364242	1.35E-48
AC016027.1	ST6GALNAC6	0.523030076	1.59E-48
AC016027.1	PTK2B	0.522554423	2.00E-48
AC016027.1	CITED2	0.522370604	2.18E-48
AC016027.1	C10orf99	0.522163531	2.41E-48
AC016027.1	ANO5	0.521789911	2.89E-48
AC016027.1	TTLL6	0.520202062	6.22E-48
AC016027.1	LRRFIP2	0.519078474	1.07E-47
AC016027.1	AADACL2	0.519075262	1.07E-47
AC016027.1	ADCY9	0.518255805	1.58E-47
AC016027.1	VWA5A	0.518097629	1.70E-47
AC016027.1	CDKL1	0.51778319	1.98E-47
AC016027.1	SLC22A23	0.517455742	2.31E-47
AC016027.1	DYRK2	0.517263353	2.53E-47
AC016027.1	HRASLS2	0.517057952	2.79E-47
AC016027.1	GNA13	0.516538958	3.57E-47
AC016027.1	C10orf54	0.516452144	3.72E-47
AC016027.1	ARRDC4	0.516178742	4.24E-47
AC016027.1	MAGI3	0.515718158	5.27E-47
AC016027.1	TMEM170A	0.51480278	8.13E-47
AC016027.1	HMGCS2	0.514388526	9.88E-47
AC016027.1	SLC46A3	0.514383275	9.91E-47
AC016027.1	CNTN4	0.514088199	1.14E-46
AC016027.1	EMP1	0.514037052	1.17E-46
AC016027.1	CCL23	0.512953197	1.94E-46
AC016027.1	GNG7	0.511799394	3.33E-46
AC016027.1	ANKRD13A	0.511776192	3.37E-46
AC016027.1	PTGER4	0.511615275	3.63E-46
AC016027.1	HADHB	0.511393423	4.03E-46
AC016027.1	GBA	0.511267535	4.27E-46
AC016027.1	ZSWIM6	0.510361372	6.51E-46
AC016027.1	STX12	0.510244283	6.88E-46
AC016027.1	IQGAP2	0.510189713	7.05E-46
AC016027.1	ATP6V0D2	0.510189284	7.05E-46
AC016027.1	CCDC158	0.510180021	7.08E-46
AC016027.1	ARHGAP17	0.509909464	8.03E-46
AC016027.1	DENND1C	0.509254777	1.09E-45
AC016027.1	A1CF	0.508949841	1.25E-45
AC016027.1	PPM1A	0.508670674	1.43E-45
AC016027.1	MT1X	0.508497647	1.54E-45
AC016027.1	LAMA1	0.508071853	1.88E-45
AC016027.1	ZFYVE28	0.507052278	3.01E-45
AC016027.1	STIM1	0.50657858	3.74E-45
AC016027.1	HMOX1	0.506472523	3.93E-45
AC016027.1	ITGA8	0.506370282	4.11E-45
AC016027.1	MYH15	0.505865143	5.19E-45
AC016027.1	BSG	0.505747597	5.47E-45
AC016027.1	RAB27A	0.505523556	6.07E-45
AC016027.1	HECTD3	0.504963462	7.84E-45
AC016027.1	NHSL1	0.504914126	8.01E-45
AC016027.1	BTBD3	0.504728336	8.72E-45
AC016027.1	KIAA1683	0.504686794	8.89E-45
AC016027.1	TAX1BP3	0.504242942	1.09E-44
AC016027.1	TMEM30B	0.504174154	1.12E-44
AC016027.1	FGL2	0.503209431	1.74E-44
AC016027.1	PLXNA2	0.502895971	2.01E-44
AC016027.1	MUSK	0.502731789	2.16E-44
AC016027.1	CACFD1	0.502516369	2.39E-44
AC016027.1	THRB	0.502399205	2.52E-44
AC016027.1	LANCL3	0.502251445	2.69E-44
AC016027.1	MARCKS	0.501999072	3.01E-44
AC016027.1	ENHO	0.501962036	3.07E-44
AC016027.1	RHBDL2	0.501937218	3.10E-44
AC016027.1	NCOA4	0.501812789	3.28E-44
AC016027.1	CBLN2	0.501227129	4.27E-44
AC016027.1	CALCOCO2	0.50090558	4.94E-44
AC016027.1	DNAJC28	0.500456674	6.05E-44
AC016027.1	PRKCD	0.500119194	7.04E-44
AC099850.3	PRR11	0.90587138	1.54E-252
AC099850.3	BRCA1	0.739942801	1.19E-117
AC099850.3	KPNA2	0.732184275	5.14E-114
AC099850.3	TOP2A	0.722585634	1.09E-109
AC099850.3	NCAPH	0.700851465	1.55E-100
AC099850.3	NOL11	0.699857482	3.89E-100
AC099850.3	KPNB1	0.698746858	1.08E-99
AC099850.3	BUB1	0.695201648	2.73E-98
AC099850.3	PLK4	0.69168805	6.39E-97
AC099850.3	KIAA1524	0.69116615	1.02E-96
AC099850.3	CKAP2L	0.689028287	6.75E-96
AC099850.3	INTS2	0.68867887	9.19E-96
AC099850.3	SGOL2	0.68849395	1.08E-95
AC099850.3	BRIP1	0.685344291	1.70E-94
AC099850.3	KIF23	0.684446492	3.70E-94
AC099850.3	SUZ12	0.682813029	1.51E-93
AC099850.3	TOPBP1	0.672048773	1.30E-89
AC099850.3	ATAD5	0.671561068	1.94E-89
AC099850.3	CHEK1	0.67072175	3.87E-89
AC099850.3	SKA2	0.668747012	1.94E-88
AC099850.3	BUB1B	0.6662827	1.43E-87
AC099850.3	DDIAS	0.664996448	4.01E-87
AC099850.3	CKAP5	0.664130688	8.01E-87
AC099850.3	SRSF1	0.663931497	9.40E-87
AC099850.3	KIF18A	0.663793016	1.05E-86
AC099850.3	SASS6	0.662002542	4.36E-86
AC099850.3	ARHGAP11A	0.660758134	1.16E-85
AC099850.3	SMC4	0.660257693	1.73E-85
AC099850.3	SPDL1	0.659639664	2.81E-85
AC099850.3	ANLN	0.656096226	4.45E-84
AC099850.3	SGOL1	0.654246061	1.86E-83
AC099850.3	FANCI	0.65204308	1.00E-82
AC099850.3	TRIM37	0.651737856	1.27E-82
AC099850.3	XPO1	0.64566656	1.22E-80
AC099850.3	CENPE	0.643112451	8.13E-80
AC099850.3	TMEM194A	0.64219264	1.60E-79
AC099850.3	DDX21	0.63860198	2.20E-78
AC099850.3	NCAPG	0.638069854	3.23E-78
AC099850.3	KIF15	0.637108104	6.48E-78
AC099850.3	EPT1	0.635729679	1.75E-77
AC099850.3	SPAG5	0.634637217	3.82E-77
AC099850.3	TTK	0.634003079	6.00E-77
AC099850.3	DDX18	0.627864316	4.55E-75
AC099850.3	HAUS6	0.626077487	1.57E-74
AC099850.3	DNA2	0.624966411	3.39E-74
AC099850.3	NCAPG2	0.623492807	9.35E-74
AC099850.3	WDR43	0.622999525	1.31E-73
AC099850.3	XRCC2	0.620675087	6.39E-73
AC099850.3	STIL	0.619912597	1.07E-72
AC099850.3	CDC27	0.619518986	1.40E-72
AC099850.3	RACGAP1	0.619460622	1.46E-72
AC099850.3	MCM10	0.619308076	1.61E-72
AC099850.3	RRM1	0.618414697	2.95E-72
AC099850.3	DDX46	0.616921862	8.04E-72
AC099850.3	NDC1	0.616673638	9.49E-72
AC099850.3	KIF20B	0.616069324	1.42E-71
AC099850.3	POLQ	0.614843285	3.22E-71
AC099850.3	COIL	0.614226752	4.85E-71
AC099850.3	KIF11	0.613789232	6.48E-71
AC099850.3	NUSAP1	0.613361391	8.60E-71
AC099850.3	PSMD12	0.613339297	8.73E-71
AC099850.3	KIF4A	0.610661921	5.08E-70
AC099850.3	E2F8	0.610430809	5.91E-70
AC099850.3	ZWILCH	0.60961413	1.01E-69
AC099850.3	WDHD1	0.609377889	1.18E-69
AC099850.3	NCAPD3	0.609091656	1.42E-69
AC099850.3	XPOT	0.608992559	1.51E-69
AC099850.3	MSH2	0.608938051	1.57E-69
AC099850.3	DHX9	0.60863836	1.90E-69
AC099850.3	KIF14	0.608213367	2.51E-69
AC099850.3	PIGW	0.606844513	6.09E-69
AC099850.3	AURKA	0.605452896	1.49E-68
AC099850.3	ATAD2	0.604521975	2.72E-68
AC099850.3	CDK2	0.604113556	3.53E-68
AC099850.3	UTP18	0.603054959	6.94E-68
AC099850.3	CPSF6	0.602425475	1.04E-67
AC099850.3	IPO7	0.602268233	1.14E-67
AC099850.3	NUP107	0.601974928	1.38E-67
AC099850.3	PPAT	0.601924508	1.42E-67
AC099850.3	MTBP	0.601805427	1.54E-67
AC099850.3	RFWD3	0.601739779	1.60E-67
AC099850.3	FAM72A	0.601521369	1.84E-67
AC099850.3	SMC2	0.601287264	2.13E-67
AC099850.3	ECT2	0.600716559	3.06E-67
AC099850.3	CCDC43	0.600575651	3.35E-67
AC099850.3	DLGAP5	0.598571299	1.18E-66
AC099850.3	TPX2	0.597863767	1.84E-66
AC099850.3	NUP160	0.597645644	2.11E-66
AC099850.3	PAICS	0.595508005	8.00E-66
AC099850.3	SHCBP1	0.595443251	8.33E-66
AC099850.3	FBXO5	0.594872296	1.19E-65
AC099850.3	EXO1	0.594214854	1.78E-65
AC099850.3	NAA15	0.5934691	2.83E-65
AC099850.3	PRC1	0.592887139	4.04E-65
AC099850.3	CSTF3	0.592513445	5.09E-65
AC099850.3	RBM12	0.590384174	1.87E-64
AC099850.3	HSPD1	0.588271896	6.76E-64
AC099850.3	NEK2	0.587547775	1.05E-63
AC099850.3	PRPF40A	0.58721529	1.28E-63
AC099850.3	CBX1	0.586954016	1.50E-63
AC099850.3	GSTCD	0.586881675	1.56E-63
AC099850.3	QTRTD1	0.58671709	1.73E-63
AC099850.3	SMG8	0.586266652	2.26E-63
AC099850.3	ANAPC1	0.584919735	5.08E-63
AC099850.3	BLM	0.58482284	5.38E-63
AC099850.3	CDC7	0.584708121	5.77E-63
AC099850.3	TTF2	0.584511137	6.49E-63
AC099850.3	PSME3	0.58378568	1.00E-62
AC099850.3	SUV39H2	0.583674179	1.07E-62
AC099850.3	E2F7	0.583511879	1.18E-62
AC099850.3	CEBPZ	0.583097947	1.51E-62
AC099850.3	SYNCRIP	0.583020908	1.58E-62
AC099850.3	NAA50	0.582708544	1.90E-62
AC099850.3	MMS22L	0.582256711	2.48E-62
AC099850.3	LYAR	0.582039852	2.82E-62
AC099850.3	FAM111B	0.581353933	4.23E-62
AC099850.3	RAD18	0.580989299	5.25E-62
AC099850.3	PNPT1	0.580825497	5.78E-62
AC099850.3	ABCE1	0.58059549	6.62E-62
AC099850.3	GMPS	0.580515597	6.94E-62
AC099850.3	USP1	0.580398019	7.44E-62
AC099850.3	U2SURP	0.580320797	7.79E-62
AC099850.3	CEP55	0.579940359	9.74E-62
AC099850.3	CEP78	0.579545324	1.23E-61
AC099850.3	MCM6	0.578387477	2.42E-61
AC099850.3	GTF2H3	0.577854632	3.31E-61
AC099850.3	NUP205	0.576648949	6.67E-61
AC099850.3	TICRR	0.575817996	1.08E-60
AC099850.3	EIF3J	0.57529027	1.47E-60
AC099850.3	CDCA5	0.574487221	2.33E-60
AC099850.3	FBXO45	0.573867111	3.34E-60
AC099850.3	NEDD1	0.573788294	3.49E-60
AC099850.3	DENR	0.572497864	7.33E-60
AC099850.3	CCNA2	0.572336109	8.04E-60
AC099850.3	SRSF2	0.572319967	8.12E-60
AC099850.3	HNRNPR	0.571314187	1.44E-59
AC099850.3	DEPDC1	0.570523181	2.26E-59
AC099850.3	RPS6KB1	0.570372248	2.47E-59
AC099850.3	UTP6	0.569857553	3.31E-59
AC099850.3	PTPN11	0.569802868	3.41E-59
AC099850.3	DIAPH3	0.569617988	3.79E-59
AC099850.3	LRPPRC	0.5689308	5.59E-59
AC099850.3	CENPI	0.568160405	8.65E-59
AC099850.3	MKI67	0.567901523	1.00E-58
AC099850.3	KIF20A	0.567754668	1.09E-58
AC099850.3	CCAR1	0.567659042	1.15E-58
AC099850.3	CDK1	0.567430221	1.31E-58
AC099850.3	NOL10	0.567155814	1.52E-58
AC099850.3	DEPDC1B	0.56456065	6.52E-58
AC099850.3	TBC1D31	0.564295444	7.56E-58
AC099850.3	NCAPD2	0.564135174	8.26E-58
AC099850.3	TUBGCP4	0.564086387	8.49E-58
AC099850.3	DTL	0.563781865	1.01E-57
AC099850.3	GTSE1	0.563310066	1.31E-57
AC099850.3	SRSF10	0.562972354	1.58E-57
AC099850.3	ZW10	0.562841023	1.70E-57
AC099850.3	NUF2	0.562517254	2.03E-57
AC099850.3	LSM12	0.562033985	2.65E-57
AC099850.3	PMS1	0.562028225	2.66E-57
AC099850.3	SRPK1	0.561607712	3.36E-57
AC099850.3	DHX15	0.561583759	3.40E-57
AC099850.3	CENPA	0.561178468	4.25E-57
AC099850.3	HNRNPU	0.560369076	6.64E-57
AC099850.3	LIN9	0.560365656	6.66E-57
AC099850.3	CENPF	0.56004961	7.92E-57
AC099850.3	HNRNPA3	0.559976083	8.25E-57
AC099850.3	NAA25	0.559516355	1.06E-56
AC099850.3	ZWINT	0.559098092	1.33E-56
AC099850.3	FIGNL1	0.558567688	1.78E-56
AC099850.3	EME1	0.557824088	2.68E-56
AC099850.3	LRRC58	0.557664351	2.92E-56
AC099850.3	MASTL	0.557579084	3.06E-56
AC099850.3	DBF4	0.557545951	3.11E-56
AC099850.3	MAD2L1	0.557138289	3.89E-56
AC099850.3	RAD54L	0.557113032	3.94E-56
AC099850.3	NOLC1	0.556627158	5.13E-56
AC099850.3	CSE1L	0.556600185	5.21E-56
AC099850.3	GEN1	0.556509204	5.47E-56
AC099850.3	POLR1B	0.556407898	5.78E-56
AC099850.3	C1orf112	0.555535605	9.27E-56
AC099850.3	OGFOD1	0.555532437	9.29E-56
AC099850.3	NUDT21	0.555531979	9.29E-56
AC099850.3	ACLY	0.555429204	9.82E-56
AC099850.3	PSMD11	0.555353531	1.02E-55
AC099850.3	MELK	0.555259472	1.08E-55
AC099850.3	TIMELESS	0.554846008	1.35E-55
AC099850.3	CASC5	0.553924917	2.21E-55
AC099850.3	NEK4	0.553845302	2.31E-55
AC099850.3	BARD1	0.553580043	2.66E-55
AC099850.3	RBMX	0.552717682	4.23E-55
AC099850.3	PTBP3	0.552364637	5.11E-55
AC099850.3	SENP1	0.551473896	8.22E-55
AC099850.3	HJURP	0.551288191	9.08E-55
AC099850.3	LBR	0.550818489	1.17E-54
AC099850.3	R3HDM1	0.54998863	1.81E-54
AC099850.3	HNRNPK	0.549701728	2.11E-54
AC099850.3	RBL1	0.548910159	3.21E-54
AC099850.3	ZNF367	0.547655731	6.22E-54
AC099850.3	ZC3H15	0.547376649	7.21E-54
AC099850.3	ASPM	0.547305614	7.48E-54
AC099850.3	DCAF7	0.547079276	8.43E-54
AC099850.3	NEIL3	0.546990253	8.83E-54
AC099850.3	C17orf53	0.546901094	9.26E-54
AC099850.3	TRIP13	0.546813969	9.69E-54
AC099850.3	WDR75	0.546804506	9.74E-54
AC099850.3	SPC25	0.54636598	1.23E-53
AC099850.3	CCDC138	0.546331657	1.25E-53
AC099850.3	DDX10	0.546289122	1.28E-53
AC099850.3	SMC6	0.545670446	1.76E-53
AC099850.3	MRPL19	0.545059439	2.43E-53
AC099850.3	ERCC6L	0.544870373	2.68E-53
AC099850.3	POLR2D	0.544373852	3.47E-53
AC099850.3	MDC1	0.544287522	3.63E-53
AC099850.3	RFC3	0.543798366	4.69E-53
AC099850.3	TFAM	0.54379261	4.70E-53
AC099850.3	FANCD2	0.543574946	5.26E-53
AC099850.3	CEP83	0.542865836	7.60E-53
AC099850.3	SET	0.542258382	1.04E-52
AC099850.3	DNAJC7	0.542019522	1.18E-52
AC099850.3	MIS18BP1	0.541716936	1.38E-52
AC099850.3	HMMR	0.54090057	2.10E-52
AC099850.3	KNTC1	0.540794992	2.22E-52
AC099850.3	NUP98	0.540729734	2.29E-52
AC099850.3	ATP13A3	0.540676274	2.35E-52
AC099850.3	RRM2	0.540377036	2.75E-52
AC099850.3	WDR12	0.539969579	3.39E-52
AC099850.3	CMSS1	0.539724033	3.84E-52
AC099850.3	RPAP3	0.539545405	4.21E-52
AC099850.3	TIPIN	0.538895037	5.87E-52
AC099850.3	PRIM1	0.538344564	7.78E-52
AC099850.3	HOOK1	0.538181612	8.45E-52
AC099850.3	AUNIP	0.538092252	8.85E-52
AC099850.3	C5orf34	0.537040895	1.51E-51
AC099850.3	GTPBP4	0.536889891	1.63E-51
AC099850.3	G3BP1	0.536308806	2.19E-51
AC099850.3	TRA2B	0.535978805	2.59E-51
AC099850.3	KNSTRN	0.535793517	2.85E-51
AC099850.3	NCL	0.535604128	3.13E-51
AC099850.3	FANCM	0.535433989	3.41E-51
AC099850.3	HMGXB4	0.535084574	4.07E-51
AC099850.3	MTFR2	0.534851993	4.58E-51
AC099850.3	HAUS2	0.534744278	4.83E-51
AC099850.3	GART	0.534610533	5.17E-51
AC099850.3	PSME4	0.534523185	5.40E-51
AC099850.3	SKIV2L2	0.534390595	5.78E-51
AC099850.3	CDC23	0.534220789	6.29E-51
AC099850.3	TCERG1	0.534164433	6.47E-51
AC099850.3	WDR3	0.533986433	7.08E-51
AC099850.3	MSH6	0.533261919	1.02E-50
AC099850.3	DDX52	0.533173498	1.07E-50
AC099850.3	LARP4	0.533119786	1.09E-50
AC099850.3	PARPBP	0.533091933	1.11E-50
AC099850.3	CENPO	0.532641358	1.39E-50
AC099850.3	GEMIN5	0.532595077	1.42E-50
AC099850.3	ARL6IP6	0.531371688	2.62E-50
AC099850.3	HOMER1	0.530982695	3.18E-50
AC099850.3	CLSPN	0.53076649	3.55E-50
AC099850.3	RFC4	0.530660894	3.74E-50
AC099850.3	ORC6	0.529456877	6.80E-50
AC099850.3	PALB2	0.52940773	6.96E-50
AC099850.3	SSRP1	0.529265243	7.47E-50
AC099850.3	SLC30A6	0.529024435	8.42E-50
AC099850.3	COA7	0.528498851	1.09E-49
AC099850.3	SSB	0.526641293	2.73E-49
AC099850.3	SSX2IP	0.526580626	2.81E-49
AC099850.3	RFC5	0.526425454	3.03E-49
AC099850.3	HAT1	0.526189311	3.40E-49
AC099850.3	UTP20	0.525997538	3.74E-49
AC099850.3	LTV1	0.52526759	5.34E-49
AC099850.3	KIF2C	0.525140677	5.68E-49
AC099850.3	C4orf46	0.524999353	6.09E-49
AC099850.3	KIF2A	0.524721722	6.97E-49
AC099850.3	CDC25A	0.524719783	6.98E-49
AC099850.3	TMEM97	0.524627752	7.30E-49
AC099850.3	MINA	0.524580273	7.47E-49
AC099850.3	RPE	0.523984439	9.98E-49
AC099850.3	UHRF1BP1	0.523280973	1.41E-48
AC099850.3	MPHOSPH9	0.522827474	1.75E-48
AC099850.3	DSCC1	0.522652424	1.91E-48
AC099850.3	NIFK	0.522484985	2.07E-48
AC099850.3	MRE11A	0.522421559	2.13E-48
AC099850.3	HNRNPL	0.522302961	2.26E-48
AC099850.3	HNRNPA2B1	0.521957081	2.67E-48
AC099850.3	AMMECR1	0.521748342	2.95E-48
AC099850.3	DCLRE1A	0.521451359	3.41E-48
AC099850.3	STK26	0.521332549	3.61E-48
AC099850.3	EFTUD2	0.52096642	4.30E-48
AC099850.3	CENPL	0.520262461	6.04E-48
AC099850.3	CCNE2	0.520008884	6.82E-48
AC099850.3	HELLS	0.519314627	9.51E-48
AC099850.3	DARS2	0.518902585	1.16E-47
AC099850.3	SRFBP1	0.518419046	1.46E-47
AC099850.3	GOSR1	0.517463564	2.30E-47
AC099850.3	KIF18B	0.517018123	2.85E-47
AC099850.3	SFPQ	0.516744605	3.24E-47
AC099850.3	BCLAF1	0.51670705	3.30E-47
AC099850.3	NUP43	0.516621899	3.44E-47
AC099850.3	PRMT3	0.516399797	3.82E-47
AC099850.3	TNPO1	0.51636841	3.88E-47
AC099850.3	NOC3L	0.516243422	4.11E-47
AC099850.3	MRPL3	0.516197911	4.20E-47
AC099850.3	IPO11	0.515790678	5.10E-47
AC099850.3	TCP1	0.515545216	5.72E-47
AC099850.3	TTC26	0.51529983	6.43E-47
AC099850.3	MCM4	0.515226499	6.66E-47
AC099850.3	UTP15	0.514726839	8.43E-47
AC099850.3	LRRC8B	0.514300337	1.03E-46
AC099850.3	NLN	0.513329301	1.63E-46
AC099850.3	FAM161A	0.513143188	1.78E-46
AC099850.3	GNL3	0.512545651	2.35E-46
AC099850.3	BUD13	0.512294063	2.64E-46
AC099850.3	ANKRD32	0.511985299	3.05E-46
AC099850.3	RRP1B	0.511591479	3.67E-46
AC099850.3	TOMM70A	0.511578189	3.69E-46
AC099850.3	CPSF2	0.511412847	3.99E-46
AC099850.3	CCDC47	0.511293111	4.22E-46
AC099850.3	NUP153	0.511219827	4.37E-46
AC099850.3	LMNB1	0.511104476	4.61E-46
AC099850.3	C2orf44	0.51097476	4.89E-46
AC099850.3	CDV3	0.510762548	5.40E-46
AC099850.3	PDS5A	0.510391919	6.42E-46
AC099850.3	SERBP1	0.51030357	6.69E-46
AC099850.3	TTC27	0.510177752	7.09E-46
AC099850.3	NOP58	0.510100455	7.35E-46
AC099850.3	PARG	0.510053196	7.51E-46
AC099850.3	UMPS	0.50983781	8.30E-46
AC099850.3	AASDHPPT	0.509018401	1.21E-45
AC099850.3	TLK2	0.508065282	1.89E-45
AC099850.3	NOP14	0.507790916	2.14E-45
AC099850.3	XRCC5	0.507389143	2.58E-45
AC099850.3	TAF1B	0.507235481	2.76E-45
AC099850.3	NUFIP2	0.506620717	3.67E-45
AC099850.3	GTF3C4	0.506545385	3.80E-45
AC099850.3	CHORDC1	0.506467537	3.94E-45
AC099850.3	PUS7L	0.506367958	4.12E-45
AC099850.3	TMPO	0.506126591	4.60E-45
AC099850.3	STARD7	0.505680914	5.64E-45
AC099850.3	KAT7	0.50544395	6.29E-45
AC099850.3	FAM72D	0.505412845	6.38E-45
AC099850.3	CLTC	0.505404025	6.41E-45
AC099850.3	SUPT16H	0.505394693	6.43E-45
AC099850.3	MTIF2	0.505096843	7.37E-45
AC099850.3	C17orf80	0.505008135	7.68E-45
AC099850.3	PNO1	0.504783508	8.51E-45
AC099850.3	CCDC18	0.504685537	8.90E-45
AC099850.3	RAD23B	0.504355211	1.03E-44
AC099850.3	METTL2A	0.504158566	1.13E-44
AC099850.3	POLA1	0.503619109	1.45E-44
AC099850.3	DARS	0.502781382	2.12E-44
AC099850.3	PHF6	0.501938653	3.10E-44
AC099850.3	CKAP2	0.50159749	3.61E-44
AC099850.3	GINS3	0.501177238	4.37E-44
AC099850.3	SKP2	0.501087739	4.55E-44
AC099850.3	HAUS3	0.500778375	5.23E-44
AC099850.3	DDX1	0.500726169	5.35E-44
AC099850.3	DCP1A	0.500663135	5.51E-44
ELFN1-AS1	POLD2	0.511002742	4.83E-46
VPS9D1-AS1	MEN1	0.671547878	1.96E-89
VPS9D1-AS1	HGH1	0.671456108	2.12E-89
VPS9D1-AS1	RRS1	0.637720166	4.16E-78
VPS9D1-AS1	KAT2A	0.634139511	5.45E-77
VPS9D1-AS1	PYCRL	0.632156543	2.23E-76
VPS9D1-AS1	ANKRD13B	0.609839225	8.71E-70
VPS9D1-AS1	DHX34	0.609245143	1.28E-69
VPS9D1-AS1	TFAP4	0.607374182	4.33E-69
VPS9D1-AS1	RECQL4	0.606619433	7.05E-69
VPS9D1-AS1	TRMT61A	0.605792854	1.20E-68
VPS9D1-AS1	LRRC14	0.600473852	3.57E-67
VPS9D1-AS1	CCDC86	0.596381204	4.65E-66
VPS9D1-AS1	BOP1	0.594869293	1.19E-65
VPS9D1-AS1	SETD6	0.592434543	5.34E-65
VPS9D1-AS1	FAM86C1	0.585654528	3.27E-63
VPS9D1-AS1	ZNF696	0.578723505	1.99E-61
VPS9D1-AS1	SLC29A2	0.577434689	4.22E-61
VPS9D1-AS1	WDR74	0.57376747	3.53E-60
VPS9D1-AS1	VAC14	0.573237337	4.79E-60
VPS9D1-AS1	MYC	0.573153078	5.03E-60
VPS9D1-AS1	NLE1	0.571882028	1.04E-59
VPS9D1-AS1	C11orf84	0.568994322	5.39E-59
VPS9D1-AS1	DHODH	0.558214577	2.16E-56
VPS9D1-AS1	CD3EAP	0.55814858	2.24E-56
VPS9D1-AS1	C16orf59	0.555190454	1.12E-55
VPS9D1-AS1	ARHGAP39	0.552626235	4.44E-55
VPS9D1-AS1	SMYD5	0.550897207	1.12E-54
VPS9D1-AS1	PRPF19	0.549278246	2.64E-54
VPS9D1-AS1	IMPDH1	0.548457427	4.08E-54
VPS9D1-AS1	GTPBP3	0.548237855	4.58E-54
VPS9D1-AS1	FAM83H	0.546697181	1.03E-53
VPS9D1-AS1	TOP1MT	0.542884638	7.53E-53
VPS9D1-AS1	NSUN5	0.542678634	8.38E-53
VPS9D1-AS1	DNMT3B	0.534731282	4.87E-51
VPS9D1-AS1	TUT1	0.534525424	5.40E-51
VPS9D1-AS1	ACD	0.533549919	8.82E-51
VPS9D1-AS1	GIT1	0.531233287	2.81E-50
VPS9D1-AS1	ZC3H3	0.530633997	3.79E-50
VPS9D1-AS1	NAT10	0.528429067	1.13E-49
VPS9D1-AS1	EIF3B	0.526756225	2.58E-49
VPS9D1-AS1	DDX51	0.525247324	5.39E-49
VPS9D1-AS1	TLCD1	0.525208881	5.50E-49
VPS9D1-AS1	CYHR1	0.524743042	6.90E-49
VPS9D1-AS1	TELO2	0.524667892	7.16E-49
VPS9D1-AS1	SLC3A2	0.522836503	1.74E-48
VPS9D1-AS1	CAD	0.522776423	1.79E-48
VPS9D1-AS1	CDK5RAP1	0.522338731	2.22E-48
VPS9D1-AS1	RUVBL1	0.522137709	2.45E-48
VPS9D1-AS1	SLC25A39	0.521545796	3.25E-48
VPS9D1-AS1	BLOC1S3	0.520043957	6.71E-48
VPS9D1-AS1	DGKZ	0.518229209	1.60E-47
VPS9D1-AS1	RRP9	0.517602477	2.16E-47
VPS9D1-AS1	EEF2KMT	0.517503238	2.26E-47
VPS9D1-AS1	SMPD4	0.516341214	3.93E-47
VPS9D1-AS1	ACTR3B	0.516255517	4.09E-47
VPS9D1-AS1	MFSD3	0.516003661	4.61E-47
VPS9D1-AS1	HSF1	0.515742814	5.21E-47
VPS9D1-AS1	E2F1	0.515692343	5.34E-47
VPS9D1-AS1	E2F4	0.515506471	5.83E-47
VPS9D1-AS1	C14orf169	0.514323354	1.02E-46
VPS9D1-AS1	TBC1D24	0.514100197	1.13E-46
VPS9D1-AS1	CDCA5	0.514039858	1.16E-46
VPS9D1-AS1	NFS1	0.513906441	1.24E-46
VPS9D1-AS1	PTBP1	0.513779484	1.32E-46
VPS9D1-AS1	MYBL2	0.513637756	1.41E-46
VPS9D1-AS1	NPRL3	0.513342352	1.62E-46
VPS9D1-AS1	SCRIB	0.509463879	9.88E-46
VPS9D1-AS1	MAP6D1	0.509239597	1.10E-45
VPS9D1-AS1	GMEB2	0.508893165	1.29E-45
VPS9D1-AS1	ACTR5	0.508855945	1.31E-45
VPS9D1-AS1	DNAAF5	0.507479279	2.47E-45
VPS9D1-AS1	BCS1L	0.506773043	3.42E-45
VPS9D1-AS1	ZNF777	0.506527514	3.83E-45
VPS9D1-AS1	ZFP41	0.505643439	5.74E-45
VPS9D1-AS1	PUS1	0.505348482	6.57E-45
VPS9D1-AS1	JMJD4	0.503334728	1.65E-44
VPS9D1-AS1	TTI1	0.503034341	1.89E-44
VPS9D1-AS1	BRAT1	0.502635395	2.26E-44
VPS9D1-AS1	TOMM34	0.502094092	2.89E-44
VPS9D1-AS1	RPUSD1	0.502074507	2.91E-44
VPS9D1-AS1	POLD2	0.501021345	4.69E-44
VPS9D1-AS1	ZNHIT2	0.500771267	5.25E-44
VPS9D1-AS1	NELFCD	0.50010883	7.07E-44
VPS9D1-AS1	STX12	-0.500242083	6.66E-44
