# Supplementary material for: Construction and Validation of a Novel Ferroptosis-Related lncRNA Signature to Predict Prognosis in Colorectal Cancer Patients
Source: Front Genet. 2021 Oct 28;12:709329. doi: 10.3389/fgene.2021.709329 (PMC8581609; doi:10.3389/fgene.2021.709329)
Supplement: Supplementary file 4 [file Table1.XLSX]

## Sheet: Sheet1
Supplementary Table S1 Sequences of primers used in q-PCR
	Primers: 5’- 3’
AC016027.1	F: CCCATCGCCTTCTGTAATGGA
	R: TGCTTCGTTTTGACTTCCGC
VPS9D1-AS1	F: AGATCCACAATGCCGTAGAC
	R: CTTGGAGGCAGCTGTGTTTAG
ELFN1-AS1	F:AAAAGTTGACGCCGCATTCT
	R:GAGAATGGATTGTGGGTGCC
AC099850.3	F:CGTCTTTCACCCAGCCTCTT
	R:AAAGCAGGAACCCCTCTGTG
GAPDH	F: TCGGAGTCAACGGATTTGGTCGT
	R: TGCCATGGGTGGAATCATATTGGA
