# Supplementary material for: Construction and Validation of a Novel Ferroptosis-Related lncRNA Signature to Predict Prognosis in Colorectal Cancer Patients
Source: Front Genet. 2021 Oct 28;12:709329. doi: 10.3389/fgene.2021.709329 (PMC8581609; doi:10.3389/fgene.2021.709329)
Supplement: Supplementary file 5 [file DataSheet1.XLSX]

## Sheet: Sheet1
AC005392.2
AC007182.1
AC009065.5
AC010719.1
AC015922.2
AC015922.3
AC016027.1
AC016735.1
AC020978.4
AC021218.1
AC025580.1
AC026401.3
AC053503.3
AC055717.2
AC092718.4
AC092834.1
AC099850.3
AC104958.2
AC123023.1
AC124067.4
AC136475.3
AL049836.1
AL117382.1
AL133370.1
AL162413.1
AL162582.1
AL355312.3
AL390719.2
AL691482.3
AP001554.1
AP002498.1
BX470102.1
DLGAP1-AS2
DTNB-AS1
ELFN1-AS1
GAS6-AS1
LINC02038
LINC02441
LINC02490
MCF2L-AS1
MHENCR
MNX1-AS1
PP7080
SLC12A9-AS1
SLCO4A1-AS1
SNHG25
SNHG3
TRPM2-AS
VPS9D1-AS1
