# Supplementary material for: Construction and Validation of a Novel Ferroptosis-Related lncRNA Signature to Predict Prognosis in Colorectal Cancer Patients
Source: Front Genet. 2021 Oct 28;12:709329. doi: 10.3389/fgene.2021.709329 (PMC8581609; doi:10.3389/fgene.2021.709329)
Supplement: Supplementary file 6 [file DataSheet2.XLSX]

## Sheet: network.input
lncRNA	mRNA	cor
AC016027.1	PEX26	0.883943
AC016027.1	SLC51B	0.877374
AC016027.1	TMEM236	0.876642
AC016027.1	CA4	0.874989
AC016027.1	SLC26A3	0.871272
AC016027.1	PHLPP2	0.856261
AC016027.1	CHP2	0.854014
AC016027.1	CEACAM7	0.852749
AC016027.1	APPL2	0.850022
AC016027.1	LRRC19	0.849321
AC016027.1	CA2	0.849281
AC016027.1	GUCA2A	0.844994
AC016027.1	TMIGD1	0.842445
AC016027.1	PKIB	0.842213
AC016027.1	HHLA2	0.837013
AC016027.1	TMEM37	0.83688
AC016027.1	RETSAT	0.835761
AC016027.1	CDKN2B	0.835051
AC016027.1	TRPM6	0.834595
AC016027.1	SULT1A2	0.832962
AC016027.1	C2orf88	0.830242
AC016027.1	UGP2	0.829524
AC016027.1	SLC22A5	0.823579
AC016027.1	SMPDL3A	0.823504
AC016027.1	NAAA	0.821775
AC016027.1	SLC4A4	0.819376
AC016027.1	SLC17A4	0.81717
AC016027.1	TMEM82	0.811113
AC016027.1	SLC26A2	0.809522
AC016027.1	EDN3	0.806003
AC016027.1	TEX11	0.805776
AC016027.1	UGT1A10	0.803534
AC016027.1	CLDN23	0.802161
AC016027.1	CLCA4	0.801198
AC016027.1	AHCYL2	0.800736
AC016027.1	ENTPD5	0.799183
AC016027.1	SEMA6D	0.796988
AC016027.1	BMP3	0.796042
AC016027.1	LYPD8	0.793278
AC016027.1	PLAC8	0.792321
AC016027.1	DHRS11	0.788324
AC016027.1	OTOP2	0.786337
AC016027.1	TP53INP2	0.781333
AC016027.1	BEST4	0.7803
AC016027.1	UGT1A8	0.778574
AC016027.1	SLC30A10	0.77831
AC016027.1	GUCA2B	0.778279
AC016027.1	HSD17B2	0.776732
AC016027.1	DAO	0.776261
AC016027.1	PLCD1	0.776187
AC016027.1	LDHD	0.775292
AC016027.1	MIER3	0.774129
AC016027.1	USP2	0.77239
AC016027.1	NR3C2	0.771464
AC016027.1	FUCA1	0.771147
AC016027.1	SLC25A34	0.770743
AC016027.1	ADH1C	0.768633
AC016027.1	AQP8	0.768395
AC016027.1	WSCD1	0.767973
AC016027.1	ACOX1	0.766921
AC016027.1	GDPD2	0.765844
AC016027.1	FAM47E-STBD1	0.763255
AC016027.1	TMCC3	0.762802
AC016027.1	GNA11	0.76107
AC016027.1	BTNL3	0.760633
AC016027.1	CASP7	0.759933
AC016027.1	ETFDH	0.755952
AC016027.1	PBLD	0.754251
AC016027.1	C11orf86	0.754231
AC016027.1	TMEM72	0.753457
AC016027.1	C1orf210	0.753083
AC016027.1	WDR78	0.75306
AC016027.1	SPPL2A	0.752809
AC016027.1	SDCBP2	0.752638
AC016027.1	TAT	0.752059
AC016027.1	TSPAN1	0.747933
AC016027.1	PTPRH	0.747391
AC016027.1	PADI2	0.747098
AC016027.1	BTNL8	0.74693
AC016027.1	GRAMD3	0.746686
AC016027.1	PDCD4	0.745697
AC016027.1	TSPAN7	0.745589
AC016027.1	SULT1B1	0.74505
AC016027.1	C1orf177	0.744228
AC016027.1	C1orf115	0.742999
AC016027.1	FMO4	0.742401
AC016027.1	SLC36A1	0.742375
AC016027.1	TRANK1	0.742223
AC016027.1	TTC22	0.740798
AC016027.1	TDP2	0.73882
AC016027.1	ABHD3	0.737533
AC016027.1	CEACAM1	0.735951
AC016027.1	GLRA4	0.734068
AC016027.1	RMDN2	0.732754
AC016027.1	MS4A12	0.73259
AC016027.1	MARVELD3	0.73185
AC016027.1	TUBAL3	0.730705
AC016027.1	MXI1	0.728865
AC016027.1	B3GALT1	0.728538
AC016027.1	MOGAT2	0.728369
AC016027.1	HSD11B2	0.727985
AC016027.1	KRT20	0.727334
AC016027.1	CDC14A	0.724256
AC016027.1	TMEM171	0.72384
AC016027.1	ACADS	0.723448
AC016027.1	NR5A2	0.722948
AC016027.1	ITM2C	0.72256
AC016027.1	AKR1B10	0.72214
AC016027.1	SLC51A	0.721604
AC016027.1	GLTP	0.721095
AC016027.1	IL6R	0.720782
AC016027.1	FABP1	0.719676
AC016027.1	SLC25A20	0.718045
AC016027.1	C5orf30	0.715354
AC016027.1	CNNM4	0.713691
AC016027.1	RNF152	0.713571
AC016027.1	PDE6A	0.713
AC016027.1	PLCE1	0.712667
AC016027.1	ADTRP	0.710773
AC016027.1	SEPP1	0.710067
AC016027.1	LINC02038	0.708759
AC016027.1	LGALS4	0.708198
AC016027.1	SCIN	0.707648
AC016027.1	ABCG2	0.705067
AC016027.1	MALL	0.703823
AC016027.1	DHRS9	0.70137
AC016027.1	GCNT2	0.700688
AC099850.3	PRR11	0.905871
AC099850.3	BRCA1	0.739943
AC099850.3	KPNA2	0.732184
AC099850.3	TOP2A	0.722586
AC099850.3	NCAPH	0.700851
